# Supplementary material for: Genistein Promotes Skeletal Muscle Regeneration by Regulating miR-221/222
Source: Int J Mol Sci. 2022 Nov 3;23(21):13482. doi: 10.3390/ijms232113482 (PMC9654045; doi:10.3390/ijms232113482)
Supplement: Supplementary file 1 [file ijms-23-13482-s001.zip]

Archive with 2 entries (2 files):
- ijms-1953790_FigureS1.pdf
- ijms-1953790_Table S1.xlsx
