# Supplementary material for: Genistein Promotes Skeletal Muscle Regeneration by Regulating miR-221/222
Source: Int J Mol Sci. 2022 Nov 3;23(21):13482. doi: 10.3390/ijms232113482 (PMC9654045; doi:10.3390/ijms232113482)
Supplement: Supplementary file 1 [file ijms-23-13482-s001.zip › ijms-1953790_Table S1.xlsx]

## Sheet: Sheet1
Table S1. The primer sequences used for qRT-PCR ( F: forward, R: reverse )
Gene	Primer Sequence (5'-3')
IL-6	F	CACATGTTCTCTGGGAAATCG
	R	TTGTATCTCTGGAAGTTTCAGATTGTT
TNFα	F	GCCACCACGCTCTTCTGTCTAC
	R	GGGTCTGGGCCATAGAACTGAT
CCNB	F	AAGGTGCCTGTGTGTGAACC
	R	GTCAGCCCCATCATCTGCG
CCND	F	GCGTACCCTGACACCAATCTC
	R	CTCCTCTTCGCACTTCTGCTC
MyoD	F	CCACTCCGGGACATAGACTTG
	R	AAAAGCGCAGGTCTGGTGAG
MyoG	F	GAGACATCCCCCTATTTCTACCA
	R	GCTCAGTCCGCTCATAGCC
tnnc1	F	GCGGTAGAACAGTTGACAGAG
	R	CCAGCTCCTTGGTGCTGAT
ESR1	F	AACAGCCTCGGAACGGATTC
	R	CGAGTTACAGACTGGCTCCC
miR-221	F	AGCTACATTGTCTGCTGGGTTTC
	R	Uni-miR qPCR Primer, included in kit (miRNA Universal Downstream Primer, TaKaRa)
miR-222	F	AGCTACATCTGGCTACTGGGTCT
	R	Uni-miR qPCR Primer, included in kit (miRNA Universal Downstream Primer, TaKaRa)
ACTB	F	GCTGTATTCCCCTCCATCGT
	R	CTTCTCCATGTCGTCCCAGT
